# Supplementary material for: C4 anatomy can evolve via a single developmental change
Source: Ecol Lett. 2018 Dec 17;22(2):302–12. doi: 10.1111/ele.13191 (PMC6849723; doi:10.1111/ele.13191)
Supplement: Supplementary file 2 [file ELE-22-302-s002.xlsx]

## Sheet: (1) main dataset
Population	Country	Herbarium specimen	Herbarium	Latitude	Longitude	d13C	Pathway	Leaf sampling location	Type of leaf material	Total number of veins per segment	Number tertiary veins per segment	Number fourth order veins per segment	Number fifth order veins per segment	Total number of minor veins per segment	Average number mesophyll cells between all veins	Average number mesophyll cells between major veins	Leaf thickness (μm)	Segment length (μm)	IVDall, average distance between all veins (μm)	IVDmajor, average distance between major veins (μm)	Area of entire segment (μm2)	Total area mesophyll per segment (μm2)	Total area outer bundle sheath per segment (μm2)	Total area inner bundle sheath per segment (μm2)	Total area vasculature tissue per segment (μm2)	Total area entire vasculature bundles per segment (μm2)	Total area epidermis and bulliform cells (μm2)	Total area extraxylary fibres (μm2)	Total area bundle sheath extensions (μm2)	Total area transverse veins (μm2)	Total area tear spaces (μm2)	Sum vasculature tissue area on secondary veins (μm2)	Sum inner bundle sheath area on secondary veins (μm2)	Sum outer bundle sheath are on secondary veins (μm2)	Sum vasculature tissue area on tertiary veins (μm2)	Sum inner bundle sheath area on tertiary veins (μm2)	Suml outer bundle sheath are on tertiary veins (μm2)	Sum vasculature tissue area on minor veins (μm2)	Sum inner bundle sheath area on minor veins (μm2)	Sum outer bundle sheath are on minor veins (μm2)	IBS area of only major veins per segment (μm2)	Average area mesophyll cell (μm2)	Average area outer bundle sheath cell on secondary vein (μm2)	Average area outer bundle sheath cell on tertiary veins (μm2)	Average area outer bundle sheath cell on minor veins (μm2)	Average area inner bundle sheath cell on secondary vein (μm2)	Average area inner bundle sheath cell on tertiary veins (μm2)	Average area inner bundle sheath cell on minor veins (μm2)	Ratio mesophyll : inner bundle sheath (all vein orders)
ASM	South Africa	Lundgren & Ripley-1	SHD	-25.61	29.73	-26.35	C3	field	field pickle	4	3	0	0	0	5.7	5.7	237.5	813	203.3	271	145241	76735	10175	6982	9800	26957	28386	11467	0	0	1696	7496	3987	3519	2304	2995	6656	0	0	0	6982	293.5	195.5	210.3	na	126.9	62.8	na	10.99
AUS-09	Australia	Lundgren & Thompson-09	SHD	-16.86	145.76	-14.38	C4	field	field pickle	13	5	6	1	7	1.8	4.3	209	1140	87.7	228	172213	58158	25049	23749	15520	64319	35482	13626	271	357	0	6890	3553	3642	5957	12696	13063	2673	7500	8344	16249	345.7	57.6	67.3	86.4	139	123.2	120.2	2.45
AUS-10	Australia	Christin, Osborne, Lundgren-10	SHD	-25.97	152.87	-13.94	C4	field	field pickle	7	1	2	3	5	1.1	4.5	238	220.5	31.5	220.5	112861	37299	14172	13278	7967	35417	26882	11926	1242	0	95	4629	3367	3888	1223	3125	3398	2115	6786	6886	6492	296.5	80.5	75.8	83.1	102.6	189.7	148.5	2.81
AUS-18	Australia	Thompson, Osborne, Christin, Lundgren-18	SHD	-25.29	150.44	-14.41	C4	field	field pickle	9	2	3	3	6	1.7	5	207.5	828	92	414	136160	50768	18520	16914	10569	46003	28525	7613	466	0	2785	5987	3118	3905	2206	5664	6434	2376	8132	8181	8782	320.7	99.4	113.8	91.1	113.7	164.7	126.5	3
AUS-25	Australia	Cuff & Lundgren-02	SHD	-12.46	130.98	-12.82	C4	field	field pickle	8	1	2	4	6	1.5	6	317.5	599	74.9	599	132487	37555	13572	15763	11717	41052	35848	14793	2667	572	0	7651	5112	4064	1188	2917	2488	2878	7734	7020	8029	209.4	55.2	65.3	60.3	155.1	189.7	123.7	2.38
BF	Burkina Faso	Sanou BUR-734	K	10.85	-4.83	-11.2	C4	growth cabinet	fresh	10	3	4	2	6	1.3	3.3	130	746	74.6	248.7	90449	33880	13789	8447	3034	25270	28403	2896	0	0	0	1698	1871	2527	666	3154	5723	670	3422	5539	5025	302.7	128.1	105.3	86.5	132.7	115.8	80.6	4.01
BST	South Africa	FW Boston, KZN (-)	SHD	-29.57	29.99	-25.74	C3	field	air dried	4	3	0	0	0	5	5	174	739	184.8	246.3	129961	68362	14808	4776	5307	24891	27818	7375	0	1402	113	3395	2257	4190	1912	2519	10618	0	0	0	4776	362.8	312.3	384.4	na	64.1	59.3	na	14.31
CAM	Cameroon	Christin, Lundgren, Kentatchime-1	SHD	5.93	10.62	-12.3	C4	field	field pickle	8	3	4	0	4	1.6	2.5	328.5	1047	130.9	349	308365	132408	41649	39409	23492	104550	51540	18340	0	0	1527	11227	8096	8723	8001	18266	18052	4264	13047	14874	26362	492.3	254.2	178.2	181.5	286.1	376.7	334.7	3.36
CRL	South Africa	Lundgren & Ripley-7	SHD	-25.74	30.24	-24.8	C3	growth cabinet	fresh	4	3	0	0	0	6.5	6.5	163	914	228.5	304.7	150273	89469	12396	4259	4757	21412	31692	3887	3813	0	0	3205	2043	3921	1552	2216	8475	0	0	0	4259	357.3	296	289.3	na	87.4	52.6	na	21.01
EML	South Africa	Lundgren & Ripley-8	SHD	-26.29	30	-26.25	C3	growth cabinet	fresh	5	4	0	0	0	7.6	7.6	178.5	989	197.8	247.3	154057	93288	13643	5146	5227	24016	29160	4087	3506	0	0	2380	1736	3287	2847	3410	10356	0	0	0	5146	234.3	216.1	194.6	na	96.2	71.7	na	18.13
GB-61	Madagascar	GB61.2014	K	-18.27	47.17	-13.67	C4	field	field pickle	8	1	2	4	6	1.8	7	209.5	632	79	632	104773	40535	16817	13416	7594	37827	20009	6402	0	0	0	4341	2878	4096	847	2162	3017	2406	8376	9704	5040	260.8	92.3	80.4	66.7	118.6	148.5	133.1	3.02
GMT	South Africa	Simpson & Ripley-1	SHD	-33.32	26.53	-29.1	C3	growth cabinet	fresh	4	3	0	0	0	9.8	9.8	200	1372	343	457.3	326973	203674	23374	5745	5925	35044	74479	3575	8899	413	889	4129	3032	6131	1796	2713	17243	0	0	0	5745	584.1	391.6	643	na	138.5	74.3	na	35.45
JMS	South Africa	Ripley-1	SHD	-33.32	26.44	-26.8	C3	field	field pickle	4	3	0	0	0	6.5	6.5	152.5	804	201	268	123037	69426	14955	3312	4262	22529	24448	2014	4620	0	0	2834	1723	4293	1428	1589	10662	0	0	0	3312	357.4	311.2	384.3	na	68.3	35.2	na	20.96
KSD	South Africa	Lundgren & Ripley-12	SHD	-30.51	29.43	-28	C3	field	field pickle	4	3	0	0	0	10	10	160	787	196.8	262.3	100644	49328	7665	4511	5441	17617	24415	7403	900	0	981	3735	2352	2325	1706	2159	5340	0	0	0	4511	171.4	129.8	188.8	na	120.9	51.6	na	10.94
KWT	South Africa	Lundgren & Ripley-13	SHD	-32.7	27.53	-26.3	C3	field	field pickle	5	4	0	0	0	7.33	7.33	151	986	197.2	246.5	139094	75828	12819	4875	8116	25810	30144	6687	625	0	0	6013	2341	2797	2103	2534	10022	0	0	0	4875	209.7	243.6	223.3	na	61.6	35.8	na	15.55
L01A	Tanzania	Lundgren & Christin-1	SHD	-5.63	32.69	-26.3	C3-C4	field	field pickle	5	4	0	0	0	4	4	150	829	165.8	207.3	119703	50069	13366	6412	5325	25103	34662	6993	2705	171	0	3096	2457	3686	2229	3955	9680	0	0	0	6412	267.2	140.5	170.1	na	150.4	91.8	na	7.81
L02M	Tanzania	Lundgren & Christin-2	SHD	-9.04	32.48	-11.4	C4	field	field pickle	6	2	3	0	3	2.5	5	177.5	769	128.2	384.5	121182	46752	13401	11784	6690	31875	34781	6929	845	0	0	3388	3183	3639	1981	4525	5096	1321	4076	4666	7708	369.2	114	101	93.5	183.3	191	152.5	3.97
L04D	Tanzania	Lundgren & Chrstin-4	SHD	-8.51	35.17	-23.1	C3-C4	field	field pickle	6	5	0	0	0	6	6	145.5	1168	194.7	233.6	162733	77083	15559	8106	6736	30401	47834	6421	903	0	91	3707	2254	2660	3029	5852	12899	0	0	0	8106	379.3	139.2	168.9	na	119.2	99.2	na	9.51
LSU	South Africa	Lundgren & Ripley-3	SHD	-25.58	29.77	-25.7	C3	field	field pickle	4	3	0	0	0	6.3	6.3	221.5	869	217.3	289.7	193889	128472	12960	5119	6403	24482	30318	5207	4925	485	0	3776	2432	4793	2627	2687	8167	0	0	0	5119	386.9	261.4	225.3	na	111.8	66.67	na	25.1
MAJ	Madagascar	Vorontsova-919	K	-15.67	46.37	-11.8	C4	growth cabinet	fresh	9	3	4	1	5	1.9	4.3	213	853	94.8	284.3	160167	54060	23002	21660	11092	55754	37180	12253	584	336	0	5277	4377	4122	3141	8588	10520	2674	8695	8360	12965	270.7	82.8	94.5	91.5	199.4	167.6	154.5	2.5
MDB	South Africa	Lundgren & Ripley-2	SHD	-25.74	29.5	-23.16	C3	field	field pickle	4	3	0	0	0	7	7	245	871	217.8	290.3	160151	80926	13742	6314	9013	29069	38246	8084	2548	401	877	5766	3217	4677	3247	3097	9065	0	0	0	6314	228.4	224.4	254.5	na	109.4	69.6	na	12.82
MDG	South Africa	Ibrahim-20	SHD	-25.76	29.47	-13.7	C4	growth cabinet	fresh	9	3	4	1	5	1.1	2.5	209.5	779	86.6	259.7	141323	53620	17621	14841	7210	39672	32044	14854	560	0	573	3696	3201	3320	1945	5824	7032	1569	5816	7269	9025	461.3	111.1	104.7	115.6	150.8	188.4	130.5	3.61
MOZ	Mozambique	Lundgren, Mapura, Bianconi-01	SHD	-12.87	38.99	-13.16	C4	field	field pickle	8	1	2	4	6	1.4	5.5	227	698	87.3	698	131927	48138	21061	19203	8869	49133	29394	4709	345	0	208	5726	5245	5649	1063	4047	4176	2080	9911	11236	9292	363.6	107.7	124.2	116.6	212.3	320.1	214.3	2.51
MR	South Africa	FW Mooi River, KZN (-)	SHD	-29.21	30	-27.99	C3	field	air dried	4	3	0	0	0	11	11	224	1189	297.3	396.3	217946	137923	16897	7019	8441	32357	36779	7155	2596	1136	0	4996	3302	5459	3445	3717	11438	0	0	0	7019	304.1	257	303.8	na	138	97	na	19.65
MSV-1935A	Madagascar	Vorontsova-1935A	K	-20.17	47.06	-12.62	C4	field	field pickle	8	2	1	4	5	1.6	4	198.5	209.5	26.2	104.8	111213	35497	14043	16959	8018	39020	22076	14257	363	0	0	3987	3689	2943	1840	5936	4913	2191	7334	6187	9625	278.1	83.8	85.4	55.1	180.7	191	118.3	2.09
MSV-1937	Madagascar	Vorontsova-1937	K	-20.56	46.69	-12.91	C4	field	field pickle	8	1	2	4	6	1.3	4.5	244	638	79.8	638	129463	48136	16361	15526	7951	39838	32635	7443	1411	0	0	4124	3947	4274	1002	2983	3517	2825	8596	8570	6930	240.2	88.4	91.9	77.8	145.8	166.8	128.6	3.1
MSV-2081	Madagascar	Vorontsova-2081	K	-20.58	46.61	-13.02	C4	field	field pickle	8	3	4	0	4	2.3	4.5	260	854	106.8	284.7	176999	52729	18720	21960	9465	50145	55909	17203	1013	0	0	3860	4791	3938	3317	9616	8672	2288	7553	6110	14407	303.5	83.6	77.5	79.8	152.8	266.6	202.1	2.4
MTP	South Africa	Lundgren & Ripley-6	SHD	-25.62	30.26	-26	C3	field	field pickle	4	3	0	0	0	6.3	6.3	241.5	881	220.3	293.7	169116	101551	12366	5111	6505	23982	31872	11432	0	0	279	3602	2224	3702	2903	2887	8664	0	0	0	5111	365.1	260.6	251.6	na	114.6	69.8	na	19.87
PHL	Philippines	-	SHD	15.95	121.01	-15.85	C4	growth cabinet	fresh	10	3	4	2	6	1.6	4	205	796	79.6	265.3	131528	60824	15597	14378	9432	39407	26396	4901		0	0	5093	3383	3167	2555	6056	7144	1784	4939	5286	9439	236.9	68.7	79.2	75.5	104.5	131.4	91.4	4.23
QSLD	Australia	AusTRCF 322458 0167	SHD	-19.62	146.96	-12.1	C4	growth cabinet	fresh	10	2	3	4	7	1.7	6	183	754	75.4	377	120244	50639	14658	12073	6443	33174	29449	4700	2028	254	0	3638	2810	3039	1136	3588	4617	1669	5675	7002	6398	267.3	59.7	71.2	67.5	111.3	146.2	85.5	4.19
SFB	South Africa	Lundgren & Ripley-4	SHD	-25.48	29.79	-26.55	C3	field	field pickle	4	3	0	0	0	7.3	7.3	202.5	849	212.3	283	133739	70590	10335	5494	7283	23112	27340	10505	0	1494	698	5079	2840	3156	2204	2654	7179	0	0	0	5494	232.8	146.2	248.5	na	117.1	84	na	12.85
SFD	South Africa	Lundgren & Ripley-10	SHD	-28.39	29.04	-12.4	C4	growth cabinet	fresh	8	2	3	2	5	1.8	4.3	249.5	788	98.5	394	158991	51310	15968	21080	12207	49255	37873	19268	1285	0	0	5584	4616	2862	2976	7030	5745	3647	9434	7361	11646	297.5	56.4	58.3	74.3	220.2	194	161.7	2.43
SNR	South Africa	Lundgren & Ripley-9	SHD	-28.5	29.06	-27.76	C3	field	field pickle	4	3	0	0	0	6.3	6.3	206	733	183.3	244.3	123185	64921	9286	5052	6346	20684	25308	11594	0	678	0	3660	2020	2487	2686	3032	6799	0	0	0	5052	233	139.8	158.6	na	70.1	56.8	na	12.85
TAN-02	Tanzania	Dunning, Dunning, Kayombo-02	SHD	-7.94	31.68	-24.62	C3-C4	field	field pickle	4	3	0	0	0	4.8	4.8	130.5	603	150.8	201	70771	31005	7088	4405	4162	15655	19657	4332	122	0	0	2881	1792	1862	1281	2613	5226	0	0	0	4405	279.5	78.1	107	na	89.9	73.2	na	7.04
TAN-03	Tanzania	Dunning, Dunning, Kayombo-03	SHD	-9.04	32.48	-12.03	C4	field	field pickle	8	3	4	0	4	1.7	3.3	192.5	721	90.1	240.3	108669	32734	11745	13739	10855	36339	24264	15332	0	0	0	5543	3020	2471	3359	5877	4955	1953	4842	4319	8897	290.1	71.8	64.8	70.3	118.7	131.3	107.2	2.38
TAN-04	Tanzania	Dunning, Dunning, Kayombo-04	SHD	-8.6	31.24	-25.07	C3-C4	field	field pickle	4	3	0	0	0	3.3	3.3	200.5	672	168	224	135968	62697	16167	7434	7616	31217	29447	7393	5214	0	0	5750	3264	4222	1866	4170	11945	0	0	0	7434	487.4	159.2	298	na	126.1	101.9	na	8.43
TWN	Taiwan	-	SHD	24.47	120.72	-14.6	C4	growth cabinet	fresh	11	4	5	1	6	1.5	3.2	153	912	82.9	228	124993	43650	17441	12773	7473	37687	38502	4916	0	238	0	3871	2382	2557	2229	5940	8307	1373	4451	6577	8322	323.4	92.6	93.3	70.6	93.7	117	79.3	3.42
ZAM-01	Zambia	Nyirenda, Lundgren, Dunning-1	SHD	-11.15	31.22	-12	C4	field	field pickle	9	3	4	1	5	1.6	3.5	218	785	87.2	261.7	137462	46252	18376	17665	12530	48571	29018	13110	242	269	0	7649	3694	3702	2964	7258	8611	1917	6713	6063	10952	328.9	97.2	103.3	103.1	195.8	158.3	142.5	2.62
ZAM-03	Zambia	Nyirenda, Lundgren, Dunning-3	SHD	-10.23	29.83	-31.06	C3-C4	field	field pickle	5	4	0	0	0	4.2	4.2	183	845	169	211.3	130131	61198	12442	10177	8164	30783	29198	4936	2806	732	478	4733	3117	3374	3431	7060	9068	0	0	0	10177	322.1	101.5	136.3	na	137.9	128.5	na	6.01
ZAM-04	Zambia	Nyirenda, Lundgren, Dunning-4	SHD	-10.44	28.75	-12.22	C4	field	field pickle	10	3	4	2	6	1.9	4.8	173	943	94.3	314.3	121724	39661	19016	14480	7835	41331	29894	9747	0	0	1091	4362	3014	3545	2050	5636	8042	1423	5830	7429	8650	301.7	102.2	94.2	126.7	144	155.5	110.1	2.74
ZAM-05	Zambia	Nyirenda, Lundgren, Dunning-5	SHD	-11.45	29.02	-13.01	C4	field	field pickle	9	3	4	1	5	2	4.5	173.5	831	92.3	277	122842	36391	15930	20330	10614	46874	27911	11237	0	429	0	5607	3866	2793	2725	7872	6445	2282	8592	6692	11738	234.9	84.8	87	99.3	156.5	174.7	146.9	1.79
ZAM-06	Zambia	Nyirenda, Lundgren, Dunning-6	SHD	-13.54	29.67	-12.1	C4	field	field pickle	8	3	4	0	4	1.6	3.3	211.5	739	92.4	246.3	117677	43901	15215	15278	9464	39957	23949	9208	662	0	0	5147	3319	3216	2601	6465	6596	1716	5494	5403	9784	270.9	75.9	81.5	68.5	134.9	172.4	121.5	2.87
ZAM-07-02	Zambia	Nyirenda, Lundgren, Dunning-7a	SHD	-11.81	24.37	-22.25	C3-C4	field	field pickle	6	5	0	0	0	4	4	147.5	925	154.2	185	130292	54234	14485	10151	7746	32382	36116	6301	484	157	618	4131	2648	2700	3615	7503	11785	0	0	0	10151	351	100.6	117.6	na	126	149.3	na	5.34
ZAM-07-16	Zambia	Nyirenda, Lundgren, Dunning-7b	SHD	-11.81	24.37	-13.19	C4	growth cabinet	fresh	8	2	3	2	5	1.6	4.3	239	764	95.5	382	147905	52931	15274	17237	14892	47403	35521	11029	1021	0	0	9853	4563	3264	2757	5964	5663	2282	6710	6347	10527	329.6	77.7	87.3	72.9	162.3	162.3	148.7	3.07
ZAM-08	Zambia	Nyirenda, Lundgren, Dunning-8	SHD	-12.4	26.23	-12.52	C4	field	field pickle	11	3	5	2	7	1.5	4	168.5	975	88.6	325	140777	49255	19873	19741	9800	49414	33150	8958	0	0	0	4493	3458	3105	3199	7182	7460	2108	9101	9308	10640	278.2	89.7	113.3	110.5	186.6	224.7	188	2.5
ZAM-09	Zambia	Nyirenda, Lundgren, Dunning-9	SHD	-12.53	27.78	-13.7	C4	field	field pickle	9	3	4	1	5	1.4	3.3	177.5	788	87.6	262.7	120174	42351	15729	15138	8380	39247	30199	8377	0	0	0	4644	3214	3192	2390	6394	6826	1346	5530	5711	9608	289.7	100	96.4	93.5	180.2	202.3	169.8	2.8
ZAM-10	Zambia	Nyirenda, Lundgren, Dunning-10	SHD	-13.55	28.64	-12.59	C4	field	field pickle	9	3	3	2	5	2.1	4	207	910	101.1	303.3	160629	59264	22547	21852	10428	54827	34452	11095	854	137	0	5530	4410	3862	2920	8970	9994	1978	8472	8691	13380	348.3	106.1	144.8	114.8	289	317.7	207.7	2.71
ZIM-02	Zimbabwe	Mapura, Lundgren, Olofsson-2	SHD	-18.42	32.77	-26.61	C3	field	field pickle	6	5	0	0	0	4.8	4.8	179.5	1093	182.2	218.6	190974	106156	22267	5384	8039	35690	36045	6880	6203	0	0	5244	2422	4384	2795	2962	17883	0	0	0	5384	288.1	336	477.3	na	79	32.3	na	19.72
ZIM-03	Zimbabwe	Mapura, Lundgren, Olofsson-3	SHD	-18.78	32.74	-25.69	C3	field	field pickle	4	3	0	0	0	5.8	5.8	215	885	221.3	295	172006	94403	14882	6715	9913	31510	33334	7294	5465	0	0	7004	3445	3826	2909	3270	11056	0	0	0	6715	341.8	238.5	304.7	na	56.2	43.7	na	14.06
ZIM-04	Zimbabwe	Mapura, Lundgren, Olofsson-4	SHD	-19.32	32.76	-26.1	C3	field	field pickle	4	3	0	0	0	9.3	9.3	192	953	238.3	317.7	156853	73785	12903	6031	9784	28718	38492	5417	5383	1301	3757	5745	2325	3539	4039	3706	9364	0	0	0	6031	215.9	254.4	255.8	na	49.1	55.4	na	12.23
[truncated: 1 more columns]

## Sheet: (2) vein dataset
Accession	Herbarium specimen	Herbarium	Latitude	Longitude	d13C	Pathway	Leaf sampling location	Type of leaf material	Total number of veins per segment	Number tertiary veins per segment	Number fourth order veins per segment	Number fifth order veins per segment	Total number of minor veins per segment	Are minor veins present or absent?
31768	Poelman 92	K	-11.64	27.48	-10.62	C4	field	herbarium	8	3	4	0	4	present
39688	Ruffo & Kisena 2806	K	-7.87	31.67	-18.57	non-C4	field	herbarium	5	1	2	1	3	present
Arnot Station Mine (ASM)	Lundgren & Ripley-1	SHD	-25.61	29.73	-26.35	non-C4	field	field pickle	4	3	0	0	0	absent
Asem2	Lefebvre et al. 84	BR	-10.42	26.18	-11.22	C4	field	herbarium	7	2	2	2	4	present
Asem3	Bulaimu 743	BR	-11.64	27.48	-10.7	C4	field	herbarium	8	4	3	0	3	present
Asem4	Kisimba & Malaisse 438	BR	-10.36	26.08	-10.75	C4	field	herbarium	8	2	3	2	5	present
Astle 1137	Astle 1137	K	-10.02	32.18	na	C4	field	herbarium	4	2	1	0	1	present
Astle 1205	Astle 1205	K	-10.02	32.18	-9.98	C4	field	herbarium	10	3	4	2	6	present
AUS 09-01	Lundgren & Thompson-09	SHD	-16.86	145.76	-14.38	C4	field	field pickle	13	5	6	1	7	present
AUS 10-01	Christin, Osborne, Lundgren-10	SHD	-25.97	152.87	-13.94	C4	field	field pickle	7	1	2	3	5	present
AUS 18-01	Thompson, Osborne, Christin, Lundgren-18	SHD	-25.29	150.44	-14.41	C4	field	field pickle	9	2	3	3	6	present
AUS 25-01	Cuff & Lundgren-02	SHD	-12.46	130.98	-12.82	C4	field	field pickle	8	1	2	4	6	present
Behr 254	Behr 254	K, PRE	-26.09	27.84	-27.82	non-C4	field	herbarium	2	1	0	0	0	absent
Bingham 13209	Bingham 13209	K	-8.6	31.24	-27.27	non-C4	field	herbarium	5	4	0	0	0	absent
Bogdan & Williams 238	Bogdan & Williams 238	K	1.03	35	-11.95	C4	field	herbarium	8	3	4	0	4	present
Bradfield 244	Bradfield 244	K/PRE	-26.18	28.32	-25.22	non-C4	field	herbarium	2	1	0	0	0	absent
Brain 7306	Brain 7306	K	-18.22	32.75	-25.09	non-C4	field	herbarium	6	5	0	0	0	absent
Brass 18477	Brass 18477	K, CANB	-10.78	142.47	-10.75	C4	field	herbarium	8	3	4	0	4	present
Brzostowski 26	Brzostowski 26	CANB	-8.05	35.47	-21.86	non-C4	field	herbarium	4	3	0	0	0	absent
BST	FW Boston, KZN	SHD	-29.57	29.99	-25.74	non-C4	field	air dried	4	3	0	0	0	absent
Bullock 1979	Bullock 1979	K	-8.15	31.24	-19.73	non-C4	field	herbarium	4	3	0	0	0	absent
Bullock 1980	Bullock 1980	K	-8.15	31.24	-22.25	non-C4	field	herbarium	4	3	0	0	0	absent
Bullock 2128	Bullock 2128	K	-9	31	-23.04	non-C4	field	herbarium	4	3	0	0	0	absent
Bulwer (BLW)	Lundgren & Ripley-11	SHD	-29.71	29.96	-28	non-C4	field	field pickle	4	3	0	0	0	absent
Burkina Faso	Sanou BUR-734	K	10.85	-4.83	-11.2	C4	growth cabinet	fresh	10	3	4	2	6	present
Burtt Davy 1020	Burtt Davy 1020	PRE	-26.93	29.18	-11.03	C4	field	herbarium	9	3	4	1	5	present
CAM 1-3	Christin & Lundgren-1	SHD	5.93	10.62	-12.3	C4	field	field pickle	8	3	4	0	4	present
Chevalier 13580	Chevalier 13580	K, PRE	10.27	-12.44	-9.95	C4	field	herbarium	8	3	4	0	4	present
Coetzee 127	Coetzee 127	PRE	-25.75	27.75	-26.71	non-C4	field	herbarium	3	2	0	0	0	absent
Coetzee 497	Coetzee 497	PRE	-25.75	27.75	-11.26	C4	field	herbarium	8	2	3	2	5	present
CRL-4-2	Lundgren & Ripley-7	SHD	-25.74	30.24	-24.8	non-C4	growth cabinet	fresh	4	3	0	0	0	absent
Crook 2103	Crook 2103	PRE	-18.43	32.78	-24.71	non-C4	field	herbarium	4	3	0	0	0	absent
Deall 1207	Deall 1207	PRE	-25.1	30.78	-27.13	non-C4	field	herbarium	4	3	0	0	0	absent
Devnish 1284	Devnish 1284	PRE	-27.19	30.63	-10.47	C4	field	herbarium	5	2	2	0	2	present
DeWit 405	DeWit 405	PRE	-25.73	28.28	-10.39	C4	field	herbarium	8	1	2	4	6	present
Ellis 1829	Ellis 1829	PRE	-26.03	28.46	-26.59	non-C4	field	herbarium	5	4	0	0	0	absent
Ellis 1830	Ellis 1830	PRE	-26.03	28.46	-26.4	non-C4	field	herbarium	4	3	0	0	0	absent
Ellis 2836	Ellis 2836	K/PRE	-25.73	29.5	-24.24	non-C4	field	herbarium	4	3	0	0	0	absent
Ellis 733	Ellis 733	K	-30.73	30.4	-26.8	non-C4	field	herbarium	4	3	0	0	0	absent
EML-11-3	Lundgren & Ripley-8	SHD	-26.29	30	-26.25	non-C4	growth cabinet	fresh	5	4	0	0	0	absent
Evan and Evan 3839	Evan & Evan 3839	K	-12.72	131.17	-14.13	C4	field	herbarium	9	2	3	3	6	present
Eyles 1920	Eyles 1920	K/PRE	-17.82	31.04	-10.3	C4	field	herbarium	8	1	2	4	6	present
Galpin 13104	Galpin 13104	K/PRE	-25.67	30.25	-24.53	non-C4	field	herbarium	2	1	0	0	0	absent
GB61	GB61.2014	K	-18.27	47.17	-13.67	C4	field	field pickle	8	1	2	4	6	present
GMT-1	Simpson & Ripley-1	SHD	-33.32	26.53	-29.1	non-C4	growth cabinet	fresh	4	3	0	0	0	absent
Gould 13495	Gould 13495	K/CANB	6.5	81.07	-11.32	C4	field	herbarium	12	3	4	4	8	present
Grant 121	Grant 121	K/PRE	-13.63	32.65	-10.98	C4	field	herbarium	6	2	3	0	3	present
Grout 121	Grout 121	SRGH	-13.67	32.7	-11.56	C4	field	herbarium	4	1	2	0	2	present
Hanekom 1696	Hanekom 1696	K/PRE	-25.71	28.19	-12.37	C4	field	herbarium	8	1	2	4	6	present
Humbert 19320	Humbert 19320	K	-22.42	45.83	-16.32	C4	field	herbarium	8	2	3	2	5	present
Jackson 1181	Jackson 1181	K	-9.93	33.93	-10.21	C4	field	herbarium	11	2	3	5	8	present
Jackson 1323	Jackson 1323	K	4.12	33.78	-9.52	C4	field	herbarium	10	3	4	2	6	present
JMS-1	Ripley-1	SHD	-33.32	26.44	-26.8	non-C4	field	field pickle	4	3	0	0	0	absent
Kokstad (KSD)	Lundgren & Ripley-12	SHD	-30.51	29.43	-28	non-C4	field	field pickle	4	3	0	0	0	absent
Kuhne	Kuhne	K	-26.57	29.99	-25.43	non-C4	field	herbarium	4	3	0	0	0	absent
KWT-3	Lundgren & Ripley-13	SHD	-32.7	27.53	-26.3	non-C4	field	field pickle	5	4	0	0	0	absent
L01-A	Lundgren & Christin-1	SHD	-5.63	32.69	-26.3	non-C4	field	field pickle	5	4	0	0	0	absent
L02-M	Lundgren & Christin-3	SHD	-9.04	32.48	-11.4	C4	field	field pickle	6	2	3	0	3	present
L04-D	Lundgren & Chrstin-4	SHD	-8.51	35.17	-23.1	non-C4	field	field pickle	6	5	0	0	0	absent
Liebenberg 8413	Liebenberg 8413	K/PRE	-26.12	27.96	-27.55	non-C4	field	herbarium	3	2	0	0	0	absent
Loher 1672	Loher 1672	K	12.92	123.12	-9.89	C4	field	herbarium	7	1	2	3	5	present
LSU-3	Lundgren & Ripley-3	SHD	-25.58	29.77	-25.7	non-C4	field	field pickle	4	3	0	0	0	absent
Majunga	Vorontsova-919	K	-15.67	46.37	-11.8	C4	growth cabinet	fresh	9	3	4	1	5	present
Martensz and Schodde AE793	Martensz & Schodde AE793	K/BRI	-12.38	132.95	-14.49	C4	field	herbarium	8	2	2	3	5	present
Masermule 95	Masermule 95	PRE	-26	29.79	-27.25	non-C4	field	herbarium	4	3	0	0	0	absent
Mbano DSM812	Mbano DSM812	EA	-10.75	35.82	-23.9	non-C4	field	herbarium	4	3	0	0	0	absent
McClean 322	McClean 322	K	-30.75	30.27	-28.79	non-C4	field	herbarium	6	5	0	0	0	absent
MDB	Lundgren & Ripley-2	SHD	-25.74	29.5	-23.16	non-C4	field	field pickle	4	3	0	0	0	absent
MDG-1	Ibrahim-20	SHD	-25.76	29.47	-13.7	C4	growth cabinet	fresh	9	3	4	1	5	present
Milne Redhead 3360	Milne Redhead 3360	K/PRE	-11.75	24.43	-10.07	C4	field	herbarium	8	3	4	0	4	present
Milne Redhead 3371	Milne Redhead 3371	K/PRE	-11.75	24.43	-18.63	non-C4	field	herbarium	5	4	0	0	0	absent
MilneRedhead 3021	MilneRedhead 3021	K	-11.67	24.05	-20	non-C4	field	herbarium	5	4	0	0	0	absent
MilneRedhead Taylor 8455	MilneRedhead Taylor 8455	K	-10.53	35.67	-10.67	C4	field	herbarium	8	3	4	0	4	present
Morton A3243a	Morton A3243a	K	6.73	-1.34	-9.98	C4	field	herbarium	9	2	3	3	6	present
MOZ 01	Lundgren, Mapura, Bianconi-01	SHD	-12.87	38.99	-13.16	C4	field	field pickle	8	1	2	4	6	present
MR	FW Mooi River, KZN (-)	SHD	-29.21	30	-27.99	non-C4	field	air dried	4	3	0	0	0	absent
MSV 1935A	Vorontsova-1935A	K	-20.17	47.06	-12.62	C4	field	field pickle	8	2	1	4	5	present
MSV 1937	Vorontsova-1937	K	-20.56	46.69	-12.91	C4	field	field pickle	8	1	2	4	6	present
MSV 2081	Vorontsova-2081	K	-20.58	46.61	-13.02	C4	field	field pickle	8	3	4	0	4	present
MTP 2	Lundgren & Ripley-6	SHD	-25.62	30.26	-26	non-C4	field	field pickle	4	3	0	0	0	absent
Munch 167	Munch 167	K	-19.72	32.96	-26.42	non-C4	field	herbarium	4	3	0	0	0	absent
Mundy 2162	Mundy 2162	K	-17.84	31.04	-24.4	non-C4	field	herbarium	4	3	0	0	0	absent
Pawek 7609	Pawek 7609	K/PRE	-11.45	33.92	-11.25	C4	field	herbarium	8	3	4	0	4	present
Philippines	-		15.95	121.01	-15.85	C4	growth cabinet	fresh	10	3	4	2	6	present
Phillipson 1539	Phillipson 1539	K	-31.28	29.99	-28.43	non-C4	field	herbarium	4	3	0	0	0	absent
Pierre -	Pierre -	K	11	107	-9.09	C4	field	herbarium	8	3	4	0	4	present
Pooma et al 4041	Pooma et al 4041	K	17.31	101.21	-10.11	C4	field	herbarium	9	3	4	1	5	present
PRE	Lundgren & Smook-1	SHD	-25.74	28.28	-12.98	C4	field	air dried	8	1	2	4	6	present
Proctor 2165	Proctor 2165	K/PRE	-8.32	35.2	-23.2	non-C4	field	herbarium	4	3	0	0	0	absent
Proctor 2206	Proctor 2206	K	-8.83	31.53	-24.24	non-C4	field	herbarium	5	4	0	0	0	absent
QSLD	AusTRCF 322458 0167	SHD	-19.62	146.96	-12.1	C4	growth cabinet	fresh	10	2	3	4	7	present
Ramos 15081	Ramos 15081	K	14.95	120.09	-9.92	C4	field	herbarium	11	2	2	6	8	present
Ramos 32791	Ramos 32791	K/BRI	16.06	119.87	-9.15	C4	field	herbarium	10	2	2	5	7	present
Rattray 428	Rattray 428		-17.82	30.57	na	C4	field	herbarium	7	1	2	3	5	present
Rattray 997	Rattray 997	K	-18.22	32.75	-24.07	non-C4	field	herbarium	4	3	0	0	0	absent
Reekmans 7226	Reekmans 7226	K	-3.07	30.5	-24.91	non-C4	field	herbarium	4	3	0	0	0	absent
Robinson 3055	Robinson 3055	K	-10.58	33.76	-13.96	C4	field	herbarium	5	2	2	0	2	present
Robinson 4744	Robinson 4744	K	-9	31	-22.97	non-C4	field	herbarium	4	3	0	0	0	absent
Rogers 30270	Rogers 30270	K/PRE/BRI	-25.78	31.05	-24.04	non-C4	field	herbarium	4	3	0	0	0	absent
S, W, R 978	Simon, Williamson, Richards, R 978	K	-13.62	29.4	-28.27	non-C4	field	herbarium	3	1	1	0	1	present
Saayman 129	Saayman 129	PRE	-26.23	28.99	-26.43	non-C4	field	herbarium	3	2	0	0	0	absent
SFD-1-3	Lundgren & Ripley-10	SHD	-28.39	29.04	-12.4	C4	growth cabinet	fresh	8	2	3	2	5	present
Shaunty 488	Shaunty 488	K	-12.75	28.56	-20.74	non-C4	field	herbarium	5	4	0	0	0	present
Siebert 3216	Siebert 3216	PRE	-27.18	30.24	-26.95	non-C4	field	herbarium	4	3	0	0	0	absent
Simon & Williamson 2062	Simon & Williamson 2062	K	-13.21	24.7	-10.94	C4	field	herbarium	7	1	2	3	5	present
Simon 932	Simon 932	K/PRE	-18.5	32.85	-25.4	non-C4	field	herbarium	5	4	0	0	0	absent
Simon, Williamson & Richards 1168	Simon, Williamson, Richards 1168	K	-8.83	31.38	-11.45	C4	field	herbarium	5	1	2	1	3	present
Simon, Williamson, Ball 1689	Simon, Williamson, Ball 1689	K	-10.71	33.83	-11.82	C4	field	herbarium	6	3	2	0	2	present
Smook 702	Smook 702	K	-29.78	29.5	-27.99	non-C4	field	herbarium	5	4	0	0	0	absent
SNR	Lundgren & Ripley-9	SHD	-28.5	29.06	-27.76	non-C4	field	field pickle	4	3	0	0	0	absent
Soane 47	Soane 47	PRE	-19.85	32.8	-26.12	non-C4	field	herbarium	4	3	0	0	0	absent
Stoffberg	Lundgren & Ripley-4	SHD	-25.48	29.79	-26.55	non-C4	field	field pickle	4	3	0	0	0	absent
Stowe 495	Stowe 495	BOL	-10.07	28.67	-20.8	non-C4	field	herbarium	6	5	0	0	0	absent
Strachy & Winterbottom 412	Strachy & Winterbottom 412	K	29.7	79.72	-9.49	C4	field	herbarium	8	3	4	0	4	present
Symoens 14118	Symoens 14118	K	-8.95	27.38	-22.6	non-C4	field	herbarium	4	3	0	0	0	absent
Taiwan 10	-	SHD	24.47	120.72	-14.6	C4	growth cabinet	fresh	11	4	5	1	6	present
TAN 02-01	Dunning, Dunning, Kayombo-02	SHD	-7.94	31.68	-24.62	non-C4	field	field pickle	4	3	0	0	0	absent
TAN 03-01	Dunning, Dunning, Kayombo-03	SHD	-9.04	32.48	-12.03	C4	field	field pickle	8	3	4	0	4	present
TAN 04-16	Dunning, Dunning, Kayombo-04	SHD	-8.6	31.24	-25.07	non-C4	field	field pickle	4	3	0	0	0	absent
Torre 4686	Torre 4686	K	-17.01	38.07	-9.89	C4	field	herbarium	8	2	1	4	5	present
Vesey-Fitsgerald 1990	Vesey-Fitsgerald 1990	PRE	-8.64	31.5	-22.9	non-C4	field	herbarium	4	3	0	0	0	present
Vesey-Fitzgerald 4225	Vesey-Fitzgerald 4225	K	-7.87	31.67	-13.1	C4	field	herbarium	4	1	2	0	2	present
von Borembren 116	von Borembren 116	K	-32.85	27.38	-26.5	non-C4	field	herbarium	3	2	0	0	0	absent
West 4435	West 4435	PRE	-18.22	32.75	-27.13	non-C4	field	herbarium	4	2	1	0	1	present
Westfall 819	Westfall 819	PRE	-24.48	27.57	-12.83	C4	field	herbarium	8	1	2	4	6	present
ZAM 01-01	Nyirenda, Lundgren, Dunning-1	SHD	-11.15	31.22	-12	C4	field	field pickle	9	3	4	1	5	present
ZAM 02-01	Nyirenda, Lundgren, Dunning-2	SHD	-10.18	30.97	-12.2	C4	field	field pickle	10	3	4	2	6	present
ZAM 03-03	Nyirenda, Lundgren, Dunning-3	SHD	-10.23	29.83	-31.06	non-C4	field	field pickle	5	4	0	0	0	absent
ZAM 04-01	Nyirenda, Lundgren, Dunning-4	SHD	-10.44	28.75	-12.22	C4	field	field pickle	10	3	4	2	6	present
ZAM 05-01	Nyirenda, Lundgren, Dunning-5	SHD	-11.45	29.02	-13.01	C4	field	field pickle	9	3	4	1	5	present
ZAM 06-01	Nyirenda, Lundgren, Dunning-6	SHD	-13.54	29.67	-12.1	C4	field	field pickle	8	3	4	0	4	present
ZAM 07-02	Nyirenda, Lundgren, Dunning-7a	SHD	-11.81	24.37	-22.25	non-C4	field	field pickle	6	5	0	0	0	absent
Zam 07-16	Nyirenda, Lundgren, Dunning-7b	SHD	-11.81	24.37	-13.19	C4	growth cabinet	fresh	8	2	3	2	5	present
ZAM 08-01	Nyirenda, Lundgren, Dunning-8	SHD	-12.4	26.23	-12.52	C4	field	field pickle	11	3	5	2	7	present
ZAM 09-02	Nyirenda, Lundgren, Dunning-9	SHD	-12.53	27.78	-13.7	C4	field	field pickle	9	3	4	1	5	present
ZAM 10-01	Nyirenda, Lundgren, Dunning-10	SHD	-13.55	28.64	-12.59	C4	field	field pickle	9	3	3	2	5	present
Zeyher 55	Zeyher 55	K	-29.87	31.02	-26.44	non-C4	field	herbarium	4	3	0	0	0	absent
ZIM 02-5	Mapura, Lundgren, Olofsson-2	SHD	-18.42	32.77	-26.61	non-C4	field	field pickle	6	5	0	0	0	absent
ZIM 03-01	Mapura, Lundgren, Olofsson-3	SHD	-18.78	32.74	-25.69	non-C4	field	field pickle	4	3	0	0	0	absent
ZIM 04-01	Mapura, Lundgren, Olofsson-4	SHD	-19.32	32.76	-26.1	non-C4	field	field pickle	4	3	0	0	0	absent

## Sheet: (3) field v controlled env
Accession	Pathway	Growth environment	Total number of veins per segment	Number tertiary veins per segment	Number fourth order veins per segment	Number fifth order veins per segment	Total number of minor veins per segment	Average number mesophyll cells between all veins	Average area inner bundle sheath cell on secondary vein (μm2)	Average area inner bundle sheath cell on tertiary veins (μm2)	Average area inner bundle sheath cell on minor veins (μm2)	Segment length (μm)	Leaf thickness (μm)	IVDall, average distance between all veins (μm)
CRL-4-2	C3	Growth chamber	4	3	0	0	0	6.5	87.4	52.58	na	914	163	228.5
EML-11-3	C3	Growth chamber	5	4	0	0	0	7.6	96.2	71.67	na	989	178.5	197.8
KWT-3	C3	Growth chamber	4	3	0	0	0	8	66.1	65.25	na	1034	206.5	258.5
ZIM-2-5	C3	Growth chamber	4	3	0	0	0	9.75	47.4	27.25	na	1015	197	253.75
ZIM-3-1	C3	Growth chamber	4	3	0	0	0	8.25	93	91.5	na	1123	166	280.75
L01-A	C3-C4	Growth chamber	7	6	0	0	0	3.67	131.6	144.75	na	1212	222.5	173.143
L04-A	C3-C4	Growth chamber	6	5	0	0	0	5	183.33	151.83	na	1246	226	207.667
TAN-2-1	C3-C4	Growth chamber	4	3	0	0	0	4.75	86.1	77.92	na	731	173	182.75
ZAM-7-2	C3-C4	Growth chamber	6	5	0	0	0	3.17	126.2	157.92	na	1135	162	189.167
CAM-1-3	C4	Growth chamber	10	3	5	1	6	1.3	280.6	256.25	236.33	1140	208	114
MDG-1	C4	Growth chamber	14	3	4	6	10	1.29	131.6	188.58	177.33	1185	265	84.6429
SFD-4	C4	Growth chamber	8	2	1	4	5	1.375	246.5	214.42	188.87	785	268.5	98.125
TAN-3-1	C4	Growth chamber	7	2	1	3	4	2	135.9	147.25	104.33	654	184.5	93.4286
ZAM-1-1	C4	Growth chamber	8	1	2	4	6	1.75	237.8	285.56	175.2	766	206.5	95.75
ZAM-10-1	C4	Growth chamber	7	2	3	1	4	1.71	155.9	165.5	147.27	703	210.5	100.429
ZAM-5-1	C4	Growth chamber	14	4	3	6	9	1.42	157.5	166.08	134.33	1068	181.5	76.2857
ZAM-9-2	C4	Growth chamber	9	3	2	3	5	1.56	164.7	188.75	178.4	826	188	91.7778
CRL-4-2	C3	Field	4	3	0	0	0	4.5	43.7	47.6	na	675	237	168.75
EML-11-3	C3	Field	4	3	0	0	0	7	93.4	71.17	na	740	202	185
KWT-3	C3	Field	5	4	0	0	0	7	61.6	35.83	na	986	151	197.2
ZIM-2-5	C3	Field	6	5	0	0	0	4.83	79	32.27	na	1093	179.5	182.167
ZIM-3-1	C3	Field	4	3	0	0	0	5.75	56.2	43.67	na	885	215	221.25
L01-A	C3-C4	Field	5	4	0	0	0	4	150.4	91.83	na	829	150	165.8
L04-A	C3-C4	Field	6	5	0	0	0	6	119.2	99.17	na	1168	145.5	194.667
TAN-2-1	C3-C4	Field	4	3	0	0	0	4.75	89.9	73.17	na	603	130.5	150.75
ZAM-7-2	C3-C4	Field	6	5	0	0	0	4	126	149.33	na	925	147.5	154.167
CAM-1-3	C4	Field	8	3	4	0	4	1.625	286.1	376.67	334.73	1047	328.5	130.875
MDG-1	C4	Field	9	3	4	1	5	1.11	150.8	188.42	130.47	779	209.5	86.5556
SFD-4	C4	Field	7	1	2	3	5	1.29	127	244.08	190.07	753	275.5	107.571
TAN-3-1	C4	Field	8	3	4	0	4	1.65	118.7	131.25	107.2	721	192.5	90.125
ZAM-1-1	C4	Field	9	3	4	1	5	1.56	195.8	158.25	142.53	785	218	87.2222
ZAM-10-1	C4	Field	9	3	3	2	5	2.111	289	317.67	207.73	910	207	101.111
ZAM-5-1	C4	Field	9	3	4	1	5	2	156.5	174.67	146.93	831	173.5	92.3333
ZAM-9-2	C4	Field	9	3	4	1	5	1.44	180.2	202.25	169.8	788	177.5	87.5556

## Sheet: (4) CO2 plasticity
Population	Accession	Pathway	CO2 growth environment (ppm)	Total number of veins per segment	Total number of minor veins per segment	Average number mesophyll cells between major veins	Average number mesophyll cells between all veins	Average area inner bundle sheath cell on tertiary veins (μm2)	Leaf thickness (μm)	Carboxylation efficiency µmol mol⁻¹	CO2 compensation point µmol mol⁻¹
GMT	GMT 1	C3	180	4	0	9.5	9.5	55.08	145.5	0.101	48.4
GMT	GMT 2	C3	180	6	0	8.17	8.17	62.42	155	0.108	50.5
GMT	GMT 4	C3	180	4	0	8.33	8.33	30.17	140.5	0.032	71.5
GMT	GMT 5	C3	180	6	0	9.75	9.75	57.17	139	0.106	40.6
GMT	GMT 6	C3	180	4	0	8	8	34.33	136	0.065	54.5
MDG	MDG10-10	C4	180	8	6	5	1.6	156	232	0.557	10.4
MDG	MDG10-15	C4	180	8	6	7	1.5	108.91	244.5	0.473	7
MDG	MDG10-16	C4	180	8	7	6.5	1.5	170.44	209	0.408	6.1
MDG	MDG10-25	C4	180	8	6	5	1.3	167.3	222	0.528	5.6
MDG	MDG10-3	C4	180	8	5	3.33	1.4	177.5	208	0.078	11.3
GMT	GMT 1	C3	400	4	0	10	10	80.33	199	0.111	48
GMT	GMT 2	C3	400	5	0	8	8	51.92	170.5	0.108	49.3
GMT	GMT 4	C3	400	5	0	9.6	9.6	75.92	181	0.115	50.2
GMT	GMT 5	C3	400	5	0	10.2	10.2	100.83	184.5	0.06	54.8
GMT	GMT 6	C3	400	6	0	10.4	10.4	72.67	196	0.127	46.5
MDG	MDG10-10	C4	400	14	10	4.5	1.3	228.25	255	0.4	4.4
MDG	MDG10-15	C4	400	9	7	6	1.6	238.89	268	0.282	4.3
MDG	MDG10-16	C4	400	12	9	5.33	1.2	204.5	264	0.656	4.9
MDG	MDG10-25	C4	400	9	6	5.33	1.5	233.08	248.5	0.396	5
MDG	MDG10-3	C4	400	8	6	6	1.5	234	256	0.387	4.5
